# Supplementary material for: Patterns of Hearing Loss in Irradiated Survivors of Head and Neck Rhabdomyosarcoma
Source: Cancers (Basel). 2022 Nov 23;14(23):5749. doi: 10.3390/cancers14235749 (PMC9736087; doi:10.3390/cancers14235749)
Supplement: Supplementary file 1 [file cancers-14-05749-s001.zip]

Archive with 1 entries (1 files):
- cancers-2000410-supplementary.pdf
